# Supplementary material for: Functional differences between TSHR alleles associate with variation in spawning season in Atlantic herring
Source: Commun Biol. 2021 Jun 25;4:795. doi: 10.1038/s42003-021-02307-7 (PMC8233318; doi:10.1038/s42003-021-02307-7)
Supplement: Supplementary file 4 — Supplementary Data 1 [file 42003_2021_2307_MOESM4_ESM.xlsx]

## Sheet: Figure 4a
Tissue	Relative expression
Gonad	0.259614
Gonad	0.467982
Gonad	0.60156
Gonad	2.5891
Gonad	1.91493
Gonad	2.76248
Heart	2.06293
Heart	1.84759
Heart	1.82082
Heart	0.669006
Heart	3.82111
Heart	0.840948
Spleen	0.196882
Spleen	0.48433
Spleen	0.0714052
Spleen	0.344266
Spleen	0.288127
Spleen	0.222421
Kidney	0.104457
Kidney	0.217906
Kidney	0.143531
Kidney	0.156354
Kidney	0.203168
Kidney	0.110915
Gills	0.140832
Gills	0.152158
Gills	0.112325
Gills	0.124522
Gills	0.0480971
Intestine	0.0603325
Intestine	0.00893984
Intestine	0.0600713
Intestine	0.0431648
Intestine	0.0630303
Intestine	0.17505
Brain	1.72309
Brain	1.42108
Brain	3.03178
Brain	0.385375
Brain	0.733069
Brain	1.32852
BSH	8.6725
BSH	11.826
BSH	3.68192
BSH	4.85499
BSH	9.03061
BSH	11.4351

## Sheet: Figure 4b
Tissue	Relative expression
Gonad	0.775916
Gonad	0.918445
Gonad	2.10024
Gonad	0.63922
Gonad	0.677649
Gonad	1.54281
Heart	0.249233
Heart	0.639498
Heart	0.110184
Heart	0.152756
Heart	0.283683
Heart	0.685325
Spleen	0.117872
Spleen	0.0622187
Spleen	0.00678585
Spleen	0.00978752
Spleen	0.0222288
Spleen	0.0409522
Kidney	6.04987
Kidney	7.42154
Kidney	13.0355
Kidney	7.54757
Kidney	6.80201
Kidney	10.1469
Gills	0.0489721
Gills	0.0853552
Gills	0.0390165
Gills	0.556164
Gills	0.0454638
Intestine	5.46102
Intestine	3.7184
Intestine	4.24104
Intestine	3.15021
Intestine	10.9024
Intestine	1.19429
Brain	35.3333
Brain	46.504
Brain	172.437
Brain	0.847342
Brain	2.78978
Brain	26.5413
BSH	66.3901
BSH	118.949
BSH	15.9098
BSH	7.33328
BSH	69.707
BSH	89.4677

## Sheet: Figure 4c
Tissue	Relative expression
Gonad	0.684852
Gonad	3.35281
Gonad	6.05337
Gonad	0.492633
Gonad	0.349726
Gonad	0.417848
Heart	1.17614
Heart	1.26002
Heart	1.59578
Heart	0.493944
Heart	0.502563
Heart	2.18762
Spleen	0.214594
Spleen	1.04141
Spleen	0.0250691
Spleen	0.166428
Spleen	0.144464
Spleen	0.222733
Kidney	0.998668
Kidney	4.89636
Kidney	1.60996
Kidney	1.95141
Kidney	0.866601
Kidney	1.45237
Gills	0.317465
Gills	0.421588
Gills	0.216857
Gills	0.432915
Gills	0.15746
Intestine	0.0649575
Intestine	0.435683
Intestine	0.3277
Intestine	0.11109
Intestine	0.0686186
Intestine	0.299825
Brain	71.4889
Brain	40.0861
Brain	40.8963
Brain	30.6606
Brain	44.7503
Brain	84.4764
BSH	21.5015
BSH	21.0209
BSH	26.1077
BSH	18.1501
BSH	23.9398
BSH	21.8805

## Sheet: Figure 5a
	Firefly/Renilla luciferase activity
Spring	183.992	171.181	147.827	137.017
Autumn	79.6978	83.4778	75.7676	56.344
PC	45.4574	40.7582	38.96	37.4386

## Sheet: Figure 5b
Concentrated media	PC				Spring-TSHR				Autumn-TSHR
1	155.515	148.83	149.281	172.996	1557.48	1053.08		1079.53	1260.92	984.667	1127.45	1030.72
0.30103	101.449	77.1254	75.0068	71.6172	1239.04	1103.67	1152.57	1172.83	1065.93	917.744	1111.3	1047.45
-0.30103	49.2248	64.6797	47.9639	66.3553	948.802	1002.84	993.6	1073.88	1056.23	771.655	803.793	789.106
-0.60206	57.3946	42.2803	48.5849	46.7857	976.696	1029.65	1003.66	1038.89	982.432	845.706	781.488	844.674
-1	40.5583	45.472	45.3427	39.129	788.441	947.443	882.8	883.361	784.827	829.302	826.04	916.56
-1.22185	47.2296	45.7519	43.208	44.5852	675.837	884.337	724.57	873.212	553.649	713.325	534.541	626.611
-1.39794	42.1702	40.6218	42.2167	42.3665	697.429	786.815	873.669	758.514	471.585	586.91	504.667	504.463
-1.69897	45.1106	35.6203	47.488	49.7968	592.917	607.305	584.211	610.663	321.525	414.617	409.074	513.667
-4.79588	55.0216	44.1111	49.6579	50.5378	232.946	213.151	224.372	238.57	116.319	76.3191	111.555	120.819

## Sheet: Figure 5d
Constructs	Firefly/Renilla luciferase activity
AAS	97.9434	108.188	117.015	83.3967
ASS	212.447	170.019	154.074	176.213
SAS	91.523	91.5347	102.1	89.9302
SSS	183.992	171.181	147.827	137.017
AAA	79.6978	83.4778	75.7676	56.344
ASA	160.595	118.647	142.854	125.175
SAA	77.8507	95.5568	77.4497	69.656
SSA	119.298	126.364	111.777	108.233
PC	45.4574	40.7582	38.96	37.4386

## Sheet: Figure 5e
Constructs	TSH				CHO
AAS	660.324	591.854	669.217	616.09	85.7895	69.8901	70.3947	63.59
ASS	676.894	527.573	551.7	644.312	71.8138	102.182	71.7885	86.6
SAS	403.158	384.423	658.675	493.42	57.9836	57.8442	50.5542	50.1765
SSS	553.542	575.367	406.387	545.444	72.0263	55.5873	72.4314	91.3717
AAA	378.555	305.874	440	530.188	42.7444	40.5276	60.3456	41.2174
ASA	646.163	529.416	493.46	463.021	89.0435	75.7941	108.822	63.5574
SAA	531.16	469.829	477.353	493.532	52.7522	39.5205	67.7881	60.3056
SSA	536.136	517.652	539.736	429.792	85.1102	66.3889	62.2037	74.7073
PC	24.9474	27.1523	26.5614	23.0723	16.3674	15.2088	19.6854	26.5103

## Sheet: Figure 5f
Plasmid	Firefly/Renilla luciferase activity
PC	0.288825
PC	0.23061
PC	0.218626
PC	0.261843
WT	28.4939
WT	26.1371
WT	27.0944
WT	26.2714
Autumn	25.876
Autumn	27.5871
Autumn	25.6896
Autumn	25.9053
Spring	57.694
Spring	58.8252
Spring	46.9196
Spring	55.1393
Q-M	49.5377
Q-M	51.7403
Q-M	46.5154
Q-M	42.5072
